# Supplementary material for: Ti3C2Tx Coated with TiO2 Nanosheets for the Simultaneous Detection of Ascorbic Acid, Dopamine and Uric Acid
Source: Molecules. 2024 Jun 19;29(12):2915. doi: 10.3390/molecules29122915 (PMC11206739; doi:10.3390/molecules29122915)
Supplement: Supplementary file 1 [file molecules-29-02915-s001.zip]

Archive with 1 entries (1 files):
- molecules-3016517-supplementary.pdf
